# Supplementary material for: Aldosterone Excess Induced Mitochondria Decrease and Dysfunction via Mineralocorticoid Receptor and Oxidative Stress In Vitro and In Vivo
Source: Biomedicines. 2021 Aug 2;9(8):946. doi: 10.3390/biomedicines9080946 (PMC8392669; doi:10.3390/biomedicines9080946)
Supplement: Supplementary file 1 [file biomedicines-09-00946-s001.zip]

Archive with 1 entries (1 files):
- biomedicines-1328882 - supplementary materials.pdf
